# Supplementary material for: Systems-level comparison of host responses induced by pandemic and seasonal influenza A H1N1 viruses in primary human type I-like alveolar epithelial cells in vitro
Source: Respir Res. 2010 Oct 28;11(1):147. doi: 10.1186/1465-9921-11-147 (PMC2988725; doi:10.1186/1465-9921-11-147)
Supplement: Additional file 1 — Summary of gene expression in response to influenza A virus infection. Fold change of gene expression in response to pdmH1N1 and seasonal H1N1 at 8 h post-infection time in human type I-like alveolar epithelial cells that showed significant difference (p < 0.05, with Benjamini-Hochberg multiple testing correction and fold change ≥ 1.5) in expression level compared to mock infected cells were shown. The "-" and no sign before the number indicates the down- and up-regulation of the gene respectively in influenza A infected cells compared to mock. HGNC Gene Symbol is HUGO Gene Nomenclature Committee approved gene symbol. *Ratio [pdmH1N1]/[seasonal H1N1] indicates the fold change of gene expression in response to pdmH1N1 compared to seasonal H1N1 infection at 8 h post-infection time. [file 1465-9921-11-147-S1.XLS]

## Sheet: Additional File 1
Transcripts ID	HGNC Gene Symbol	[pdmH1N1]	[seasonal H1N1]	*Ratio [pdmH1N1]/ [seasonal H1N1]
8007493	ARL4D	-1.24895	-2.0889	1.67252
7949340	BATF2	1.53546	1.46429	1.04861
7928855	BMPR1A	-1.1484	-1.60711	1.39943
7959777	BRI3BP	-1.17703	-1.60017	1.35949
7953211	C12orf5	-1.11522	-1.52066	1.36355
7901592	C1orf83	-1.11555	-1.54834	1.38796
8066407	C20orf142	-1.20779	-1.70742	1.41368
8112709	C5orf37	-1.12521	-1.54688	1.37475
8014316	CCL5	2.90058	2.7918	1.03897
7989735	CLPX	-1.196	-1.62838	1.36151
8100893	COX18	-1.26318	-1.62688	1.28792
8063484	CSTF1	-1.28527	-1.62602	1.26512
7928308	DDIT4	-1.15111	-2.75798	2.39593
8075423	DUSP18	-1.02331	-1.60503	1.56847
8019392	FASN	-1.11759	-1.72388	1.5425
8167560	GAGE13	1.03189	1.53298	-1.4856
8157858	GAPVD1	-1.24449	-1.61503	1.29775
7966938	GCN1L1	-1.09784	-1.52222	1.38655
8084880	HES1	-1.06214	-1.59047	1.49743
8135915	HIG2#	-1.1795	-1.71045	1.45015
8072645	HMG2L1	-1.12095	-1.56246	1.39387
7914127	IFI6	5.05868	4.49864	1.12449
7929065	IFIT1	18.2709	15.1751	1.204
7929061	IFIT1L	1.08465	4.6894	-4.32345
7929047	IFIT2	14.5381	14.0614	1.0339
7929052	IFIT3	6.24205	5.94956	1.04916
8028607	IL28A	3.39634	3.11729	1.08952
8036702	IL28B	1.58492	1.57341	1.00732
8028613	IL29	1.69846	1.65667	1.02522
7915775	IPP	-1.33258	-2.44893	1.83774
8114010	IRF1	2.65205	1.92953	1.37445
7973618	IRF9	1.67939	1.52239	1.10313
7896817	ISG15	2.4428	2.17049	1.12546
7971218	KBTBD7	1.00913	-1.56284	1.5771
8079334	LIMD1	-1.00248	-1.56926	1.56537
8103079	LOC90826#	-1.31774	-1.73356	1.31556
7904086	LRIG2	-1.02211	-1.52437	1.49139
8051882	LRPPRC	-1.06967	-1.50299	1.40509
8107859	LYRM7	-1.24573	-1.56219	1.25403
8173713	MAGT1	-1.11974	-2.16241	1.93117
8011275	METT10D	-1.1668	-1.76434	1.51213
8043848	MRPL30	-1.25212	-1.71168	1.36703
8068713	MX1	6.29232	5.21162	1.20736
8111629	NUP155	-1.18883	-1.76691	1.48627
8130129	NUP43	-1.23845	-2.4244	1.9576
8095221	PAICS	-1.09131	-1.86249	1.70665
7973974	PAX9	-1.28732	-1.70924	1.32775
8042161	PEX13	-1.26923	-2.124	1.67345
8065607	PLAGL2	-1.08877	-1.57929	1.45053
8112202	PLK2	-1.44409	-2.7068	1.8744
8119858	POLH	-1.16715	-2.23599	1.91576
7934997	PPP1R3C	-1.31146	-1.74515	1.3307
7903457	PRMT6	-1.21629	-1.51468	1.24533
8054769	PS1TP4#	-1.10743	-1.96344	1.77297
7977736	RAB2B	-1.10498	-1.73681	1.5718
7944006	RBM7	-1.04822	-1.70101	1.62276
8045697	RIF1	-1.099	-1.63462	1.48737
7920278	S100A3	1.47363	2.06983	-1.40458
8021181	SCARNA17	1.2968	1.50945	-1.16399
8128698	SESN1	-1.37542	-1.83065	1.33097
8130038	SHPRH	-1.20199	-1.5431	1.28379
7948493	SLC15A3	1.51256	1.37017	1.10392
7968734	SLC25A15	-1.25423	-2.05852	1.64127
7935639	SLC25A28	1.7201	1.50685	1.14152
8035177	SLC35E1	-1.08751	-1.56403	1.43818
8084708	SNORA4	-1.04771	-1.51311	1.4442
7951038	SNORA40	-1.10171	-1.53697	1.39507
7914212	SNORA61	-1.03892	-2.08459	2.0065
7948908	SNORD26	-1.19127	-2.20589	1.85172
7922410	SNORD44	-1.1956	-1.96784	1.6459
7922416	SNORD75	-1.29937	-1.7094	1.31556
7922404	SNORD80	-1.23151	-1.6172	1.31318
7922008	TADA1L	-1.17685	-1.65354	1.40506
8096411	TIGD2	-1.42707	-1.99646	1.39899
8092534	TMEM41A	-1.18654	-1.60934	1.35633
7945962	TRIM21	2.08135	1.67208	1.24477
8045090	UGCGL1	-1.07451	-1.67063	1.55479
8071155	USP18	3.18159	2.96782	1.07203
8074606	USP41	4.65316	4.14504	1.12259
8073311	XPNPEP3	-1.14497	-1.69896	1.48384
7948829	ZBTB3	-1.17301	-1.76276	1.50277
8030831	ZNF175	-1.18667	-1.50276	1.26637
8069711	ZNF294	-1.05363	-1.53003	1.45216
8028227	ZNF383	-1.28487	-1.83625	1.42914
7913582	ZNF436	-1.23157	-1.78672	1.45076
8031827	ZNF587	-1.18707	-2.47683	2.08651
8034342	ZNF625	-1.06106	-1.5847	1.49351
8036820	ZNF780A	-1.28098	-1.62761	1.27059
8031893	ZNF8	-1.16729	-1.57109	1.34593
8063074	ZSWIM1	1.01916	-1.53831	1.56778
# These genes are not listed in HGNC database and are denoted as hypoxia-inducible protein 2 (HIG2), hypothetical protein BC004337 (LOC90826) and HBV preS1-transactivated protein 4 (PS1TP4).
